# Supplementary material for: Reinvestigating Pyrrol-2-One-Based Compounds: From Antimicrobial Agents to Promising Antitumor Candidates
Source: Pharmaceuticals (Basel). 2025 Nov 27;18(12):1813. doi: 10.3390/ph18121813 (PMC12736255; doi:10.3390/ph18121813)
Supplement: Supplementary file 1 [file pharmaceuticals-18-01813-s001.zip]

Archive with 1 entries (1 files):
- pharmaceuticals-3985801-supplementary.pdf
